# Supplementary material for: A new species of Amphibulus Kriechbaumer (Hymenoptera, Ichneumonidae, Cryptinae) from Beijing with a key to species known from the Oriental and Eastern Palaearctic regions
Source: Zookeys. 2013 Jun 26;(312):89–95. doi: 10.3897/zookeys.312.5294 (PMC3698568; doi:10.3897/zookeys.312.5294)
Supplement: XML Treatment for Amphibulus [file zookeys.312.5294-treatment1.xml]

<!DOCTYPE tp:taxon-treatment
  PUBLIC "-//TaxonX//DTD Taxonomic Treatment Publishing DTD v0 20100105//EN" "tax-treatment-NSO.dtd">
<tp:taxon-treatment xmlns:tp="http://www.plazi.org/taxpub"><tp:treatment-meta><mixed-citation publication-type="journal"><person-group><name><surname>Zong</surname><given-names>Shi-Xiang</given-names></name><name><surname>Sun</surname><given-names>Shu-Ping</given-names></name><name><surname>Sheng</surname><given-names>Mao-Ling</given-names></name></person-group><article-title>A new species of
                    <italic>Amphibulus</italic> Kriechbaumer (Hymenoptera, Ichneumonidae, Cryptinae) from Beijing with a key to species known from the Oriental and Eastern Palaearctic regions</article-title><source>Zookeys</source><day>26</day><month>6</month><year>2013</year><volume>2013</volume><issue>312</issue><fpage>89</fpage><lpage>95</lpage><pub-id pub-id-type="doi">10.3897/zookeys.312.5294</pub-id></mixed-citation></tp:treatment-meta><tp:nomenclature><tp:taxon-name>
                        <tp:taxon-name-part taxon-name-part-type="genus">Amphibulus</tp:taxon-name-part>
                        <object-id xmlns:xlink="http://www.w3.org/1999/xlink" xlink:type="simple">http://species-id.net/wiki/Amphibulus</object-id>
                    </tp:taxon-name><tp:taxon-authority>Kriechbaumer, 1893</tp:taxon-authority><tp:nomenclature-citation-list><tp:nomenclature-citation><tp:taxon-name>Amphibulus</tp:taxon-name><comment><xref ref-type="bibr" rid="B2">Kriechbaumer 1893</xref>. Entomologische Nachrichten, 19(8): 122. Type-species: <italic><tp:taxon-name>Amphibulus gracilis</tp:taxon-name></italic> Kriechbaumer. </comment></tp:nomenclature-citation><!--PageBreak--></tp:nomenclature-citation-list></tp:nomenclature><tp:treatment-sec sec-type="Diagnosis"><title>Diagnosis.</title><p><italic><tp:taxon-name>Amphibulus</tp:taxon-name></italic> can be distinguished from all other genera of <tp:taxon-name>Endaseina</tp:taxon-name> by the combination of the following characters: lower tooth of mandible shorter than upper tooth; median tubercle at upper edge of face small and rounded; posterior edge of mesoscutum with transverse suture, which is unusually conspicuous and complete; scutoscutellar groove without median longitudinal carina; sternaulus reaching to posterior margin of mesopleuron, anterior half deep and often sculptured; median dorsal carina of first tergite weak or absent.</p></tp:treatment-sec><tp:treatment-sec sec-type="Key to species of Amphibulus Kriechbaumer known from the Oriental and Eastern palaearctic regions"><title>Key to species of <italic><tp:taxon-name>Amphibulus</tp:taxon-name></italic> Kriechbaumer known from the Oriental and Eastern palaearctic regions</title><table-wrap content-type="key" position="anchor" orientation="portrait"><table><tbody><tr><td rowspan="1" colspan="1">1</td><td rowspan="1" colspan="1">Male</td><td rowspan="1" colspan="1">2</td></tr><tr><td rowspan="1" colspan="1">–</td><td rowspan="1" colspan="1">Female</td><td rowspan="1" colspan="1">5</td></tr><tr><td rowspan="1" colspan="1">2</td><td rowspan="1" colspan="1">Area spiracularis and area lateralis combined. Tergites 2–6 orange. (Pakistan)</td><td rowspan="1" colspan="1"><italic><tp:taxon-name>Amphibulus salicis</tp:taxon-name></italic> Luhman</td></tr><tr><td rowspan="1" colspan="1">–</td><td rowspan="1" colspan="1">Area spiracularis and area lateralis separated by distinct carina. Tergites 2–6 black, or at most tergites 2–3 orange</td><td rowspan="1" colspan="1">3</td></tr><tr><td rowspan="1" colspan="1">3</td><td rowspan="1" colspan="1">Lower end of occipital carina joining hypostomal carina at base of mandible. Fore wing with ramulus present as stub or swelling. Tergites 2–3 mostly orang. (Female unknown) (Korea)</td><td rowspan="1" colspan="1"><italic><tp:taxon-name>Amphibulus bicolor</tp:taxon-name></italic> Luhman</td></tr><tr><td rowspan="1" colspan="1">–</td><td rowspan="1" colspan="1">Lower end of occipital carina joining hypostomal carina distinctly above base of mandible. Fore wing ramulus absent or at most present as a slight swelling. Tergites 2–3 black or mostly black</td><td rowspan="1" colspan="1">4</td></tr><tr><td rowspan="1" colspan="1">4</td><td rowspan="1" colspan="1">Flagellomeres 10 and 11 with distinct tyloids. Propodeum without apophysis, area superomedia about as long as wide. Apices of tergites 2–6 yellowish. (China, Japan)</td><td rowspan="1" colspan="1"><italic><tp:taxon-name>Amphibulus orientalis</tp:taxon-name></italic> Luhman</td></tr><tr><td rowspan="1" colspan="1">–</td><td rowspan="1" colspan="1">Flagellomeres 10 to 13 with distinct tyloids. Propodeum with apophysis, area superomedia distinctly longer than wide. Apices of tergites 2–6 entirely black. (Female unknown) (China)</td><td rowspan="1" colspan="1"><italic><tp:taxon-name>Amphibulus albimaculatus</tp:taxon-name></italic> Sheng</td></tr><tr><td rowspan="1" colspan="1">5</td><td rowspan="1" colspan="1">Area spiracularis and area lateralis combined. Clypeus about 2.5× as wide as long. Coxae black. Tergites 2–6 orange.</td><td rowspan="1" colspan="1"><italic><tp:taxon-name>Amphibulus salicis</tp:taxon-name></italic> Luhman</td></tr><tr><td rowspan="1" colspan="1">–</td><td rowspan="1" colspan="1">Area spiracularis and area lateralis separated by carina. Clypeus at least 3.0× wider than long. Coxae red, orange or brown, or at least with orange or brown spots. Tergites 2–6 black, dark orange or brown</td><td rowspan="1" colspan="1">6</td></tr><tr><td rowspan="1" colspan="1">6</td><td rowspan="1" colspan="1">First sternite reaching level of spiracle; postpetiole approximately as wide as long. Body mostly brownish or dark orange. Flagellomeres 9–11 white. Median portion of hind tarsus pale yellowish</td><td rowspan="1" colspan="1"><italic><tp:taxon-name>Amphibulus orientalis</tp:taxon-name></italic> Luhman</td></tr><tr><td rowspan="1" colspan="1">–</td><td rowspan="1" colspan="1">First sternite reaching to about half way to spiracle; postpetiole approximately 1.4× as wide as long. Body almost entirely black. Flagellomeres 5–10 (11) white. Hind tarsus brown to brownish black. (Male unknown) (China)</td><td rowspan="1" colspan="1"><italic><tp:taxon-name>Amphibulus melanarius</tp:taxon-name></italic> Zong, Sun &amp; Sheng, sp.n.</td></tr><!--PageBreak--></tbody></table></table-wrap></tp:treatment-sec><ref-list><ref id="B2"><mixed-citation xmlns:xlink="http://www.w3.org/1999/xlink" xlink:type="simple"><person-group><name name-style="western"><surname>Kriechbaumer</surname><given-names>J</given-names></name></person-group> (<year>1893</year>) <article-title>Cryptiden-Studien.</article-title><source>Entomologische Nachrichten,</source><volume>19</volume> (<issue>8</issue>): <fpage>119</fpage>-<lpage>127</lpage>.</mixed-citation></ref></ref-list></tp:taxon-treatment>
