# Supplementary material for: A new species of Amphibulus Kriechbaumer (Hymenoptera, Ichneumonidae, Cryptinae) from Beijing with a key to species known from the Oriental and Eastern Palaearctic regions
Source: Zookeys. 2013 Jun 26;(312):89–95. doi: 10.3897/zookeys.312.5294 (PMC3698568; doi:10.3897/zookeys.312.5294)
Supplement: XML Treatment for Amphibulus melanarius [file zookeys.312.5294-treatment2.xml]

<!DOCTYPE tp:taxon-treatment
  PUBLIC "-//TaxonX//DTD Taxonomic Treatment Publishing DTD v0 20100105//EN" "tax-treatment-NSO.dtd">
<tp:taxon-treatment xmlns:tp="http://www.plazi.org/taxpub"><tp:treatment-meta><mixed-citation publication-type="journal"><person-group><name><surname>Zong</surname><given-names>Shi-Xiang</given-names></name><name><surname>Sun</surname><given-names>Shu-Ping</given-names></name><name><surname>Sheng</surname><given-names>Mao-Ling</given-names></name></person-group><article-title>A new species of
                    <italic>Amphibulus</italic> Kriechbaumer (Hymenoptera, Ichneumonidae, Cryptinae) from Beijing with a key to species known from the Oriental and Eastern Palaearctic regions</article-title><source>Zookeys</source><day>26</day><month>6</month><year>2013</year><volume>2013</volume><issue>312</issue><fpage>89</fpage><lpage>95</lpage><pub-id pub-id-type="doi">10.3897/zookeys.312.5294</pub-id></mixed-citation></tp:treatment-meta><tp:nomenclature><tp:taxon-name>
                        <tp:taxon-name-part taxon-name-part-type="genus">Amphibulus</tp:taxon-name-part>
                        <tp:taxon-name-part taxon-name-part-type="species">melanarius</tp:taxon-name-part>
                        <object-id xmlns:xlink="http://www.w3.org/1999/xlink" xlink:type="simple">urn:lsid:zoobank.org:act:2173C040-6C15-45ED-962F-46E47F511D50</object-id>
                        <object-id xmlns:xlink="http://www.w3.org/1999/xlink" xlink:type="simple">http://species-id.net/wiki/Amphibulus_melanarius</object-id>
                    </tp:taxon-name><tp:taxon-authority>Zong, Sun &amp; Sheng</tp:taxon-authority><tp:taxon-status xmlns:xlink="http://www.w3.org/1999/xlink" xlink:type="simple">sp. n.</tp:taxon-status><xref ref-type="fig" rid="F1">Figures 1–11</xref></tp:nomenclature><tp:treatment-sec sec-type="Etymology"><title>Etymology.</title><p>The specific name is derived from the body being entirely black.</p></tp:treatment-sec><tp:treatment-sec sec-type="Types"><title>Types.</title><p>Holotype, female, CHINA: Mentougou, 800 to 900 m, Beijing, 22 June 2011, leg. Shi-Xiang Zong. Paratypes: 4 females, same data as holotype except 15 to 22 June 2011. 1 female, CHINA: Songshan Natural Reserve, 672m, Yanqing, Beijing, 27 June 2011, leg. Shi-xiang Zong. 2 females, same data as holotype except 9 June 2012.</p></tp:treatment-sec><tp:treatment-sec sec-type="Diagnosis"><title>Diagnosis.</title><p>Clypeus 3.0 to 3.3× as wide as long. Area spiracularis and area lateralis separated by carina. First sternite reaching about half distance to spiracle. Postpetiole approximately 0.75× as long as wide, with dense longitudinal wrinkles. Head except mandibles and clypeus, mesosoma and all tergites black. Flagellomeres 5 to 10 (11) white. Coxae red.</p></tp:treatment-sec><tp:treatment-sec sec-type="Description"><title>Description.</title><p>Female (<xref ref-type="fig" rid="F1">Figs 1–11</xref>). Body length 6.5 to 7.5 mm. Fore wing length 5.5 to 6.0 mm. Ovipositor sheath length approximately 1.0 mm.</p><p><bold>Head.</bold> Face and clypeus with dense brown hairs. Face (<xref ref-type="fig" rid="F1">Fig. 2</xref>) 2.6 to 2.7 times as wide as long, median portion slightly convex; with dense punctures. Clypeus 3.0 to 3.3× as wide as long, basal half with dense punctures, apical half smooth and shiny, with unclear, indistinct striations; subapical portion distinctly raised as a transverse ridge; apical margin deeply depressed, median section almost truncate. Mandible (<xref ref-type="fig" rid="F1">Fig. 3</xref>) distinctly elongate, shiny, with sparse, fine punctures; base distinctly concave centrally; upper tooth evidently longer than lower tooth. Subocular sulcus indistinct. Malar space 0.55 to 0.6 times as long as basal width of mandible. Gena in dorsal view 1.1 to 1.2× as long as width of eye, with uneven, fine punctures, distance between punctures 0.5 to 4.0× their diameter. Vertex (<xref ref-type="fig" rid="F1">Fig. 4</xref>) slightly shining, with irregular elongate punctures. Postocellar line 0.83 to 0.88× as long as ocular-ocellar line. Upper portion of frons almost flat, with dense punctures, distance between punctures 0.2 to 1.0× their diameter; mediocentral portion with fine transverse wrinkles; lower portion concave, smooth, shiny, with median longitudinal carina. Antenna with 25 or 26 flagellomeres, median portion of flagellum, flagellomeres 5 to 21, slightly widened; apical half cylindric. Ratios of lengths from first to fifth flagellomeres: 1.1:1.0:1.1:0.9:0.8. Apical truncation of scape 15 to 18 degrees from transverse. Occipital carina complete, lower end joining hypostomal carina at base of mandible.</p><p><bold>Mesosoma.</bold> Anterior margin of pronotum with fine longitudinal wrinkles; lateromedian portion with transverse wrinkles; upper posterior portion with punctures, distance between punctures 0.5 to 1.5× their diameter. Anterior and lateral portions of mesoscutum (<xref ref-type="fig" rid="F1">Fig. 5</xref>) smooth, shiny, with fine, sparse, indistinct punctures; posterior median portion with punctures and longitudinal wrinkles. Scutoscutellar groove with fine, short longitudinal wrinkles, without median longitudinal carina. Scutellum (<xref ref-type="fig" rid="F1">Fig. 7</xref>) almost flat, shiny, with sparse, uneven punctures. Postscutellum trans<!--PageBreak--><!--PageBreak-->versely convex, anterior portion transversely concave; with sparse punctures. Upper and anterior portions of mesopleuron (<xref ref-type="fig" rid="F1">Fig. 6</xref>) with distinct punctures; mediocentral portion rough, with elongate punctures; lower posterior portion with transverse wrinkles. Epicnemial carina reaching to subtegular ridge. Speculum small, smooth, shiny. Metapleuron convex, with dense, elongate punctures. Submetapleural carina complete, anterior end strongly convex. Hind leg (<xref ref-type="fig" rid="F1">Fig. 8</xref>) with dense brown setae. Apical truncation of hind tibia approximately transverse, internal side with dense, fine fringe of setae at the apex (<xref ref-type="fig" rid="F1">Fig. 8a</xref>). Ratios of lengths of first to fifth hind tarsomeres are 3.8:2.0:1.7:1.0:1.5. Fore wing with vein 1cu-a distal to 1/M by about 0.5 to 1.5× width of vein. Areolet (<xref ref-type="fig" rid="F1">Fig. 9</xref>) receiving vein 2m-cu approximately at posterior 0.3. 2m-cu almost vertical, with a wide bulla. Hind wing vein 1-cu 2.3 to 3.0× as long as cu-a. Propodeum (<xref ref-type="fig" rid="F1">Fig. 7</xref>) completely areolated. Area basalis and area superomedia combined, with irregular punctures and short wrinkles; area externa with fine, indistinct punctures; area dentipara with indistinct punctures; area petiolaris with dense elongate punctures; remainder roughly sculptured. Propodeal spiracle small, circular.</p><p><bold>Metasoma</bold> (<xref ref-type="fig" rid="F1">Fig. 10</xref>). First tergite approximately 1.35 to 1.5× as long as apical width. Postpetiole approximately 0.75 as long as wide, with dense, fine longitudinal wrinkles. Dorsolateral and ventrolateral carinae complete. Spiracle circular, small, located approximately at posterior 0.3 of first tergite. Second tergite 0.5 to 0.6× as long as wide, with fine punctures, punctures on posterior portion much sparser and finer than that on anterior portion. Third tergite 0.6 to 0.7× as long as wide, anterior portion with fine, indistinct punctures, posterior almost smooth. Tergites 4 and 5 with dense brown hairs. Ovipositor (<xref ref-type="fig" rid="F1">Fig. 11</xref>) with weak subapical nodus.</p><p><bold>Color</bold> (<xref ref-type="fig" rid="F1">Fig. 1</xref>). Black, except the following: anterior profiles of scape and pedicel, basal portion and anterior profile of apical half of flagellum slightly reddish black. Flagellomeres 5 to 10 (11) white. Apical portion of clypeus, mandible except base and teeth, maxillary and labial palpi, tegula, front and middle legs, hind coxa, trochanter, and base and ventral profile of femur, basal portion of hind tibia red to reddish brown. Dorsal surface of hind femur and apical portion of hind tibia dark brown. Hind tarsus brown to brownish black. Pterostigma and wing veins brownish black.</p><fig id="F1" position="float" orientation="portrait"><label>Figures 1–11.</label><caption><p><italic><tp:taxon-name>Amphibulus melanarius</tp:taxon-name></italic> Zong, Sun &amp; Sheng, sp.n. Holotype. Female <bold>1</bold> Habitus, lateral view <bold>2</bold> Head, anterior view <bold>3</bold> Mandible <bold>4</bold> Head, dorsal view <bold>5</bold> Mesoscutum <bold>6</bold> Mesopleuron <bold>7</bold> Scutellum, postscutellum and propodeum <bold>8</bold> Hind leg <bold>8a</bold> Inner apical portion of hind tibia <bold>9</bold> Areolet <bold>10</bold> Metasoma, dorsal view <bold>11</bold> Ovipositor, lateral view.</p></caption><graphic xmlns:xlink="http://www.w3.org/1999/xlink" xlink:href="ZooKeys-312-089-g001.jpg" position="float" orientation="portrait" xlink:type="simple"/></fig></tp:treatment-sec></tp:taxon-treatment>
